# Supplementary material for: In vivo mapping of pharmacologically induced functional reorganization onto the human brain’s neurotransmitter landscape
Source: Sci Adv. 2023 Jun 14;9(24):eadf8332. doi: 10.1126/sciadv.adf8332 (PMC10266734; doi:10.1126/sciadv.adf8332)
Supplement: Supplementary file 3 — Supplementary References Excel file [file sciadv.adf8332_supplementary_references_excel_file.zip]

Archive with 1 entries (1 files):
- adf8332_Supplementary_References_Excel_file.xlsx
