# Supplementary material for: In vivo mapping of pharmacologically induced functional reorganization onto the human brain’s neurotransmitter landscape
Source: Sci Adv. 2023 Jun 14;9(24):eadf8332. doi: 10.1126/sciadv.adf8332 (PMC10266734; doi:10.1126/sciadv.adf8332)
Supplement: Supplementary file 3 — Supplementary References Excel file [file sciadv.adf8332_supplementary_references_excel_file.zip › adf8332_Supplementary_References_Excel_file.xlsx]

## Sheet: Supplementary_References
Reference #	Reference	Dataset
113	R. A. Veselis, V. A. Feshchenko, R. A. Reinsel, B. Beattie, T. J. Akhurst, Propofol and thiopental do not interfere with regional cerebral blood flow response at sedative concentrations. Anesthesiology. 102, 26–34 (2005).
114	A. J. Johnston, L. A. Steiner, D. A. Chatfield, M. R. Coleman, J. P. Coles, P. G. Al-Rawi, D. K. Menon, A. K. Gupta, Effects of propofol on cerebral oxygenation and metabolism after head injury. British journal of anaesthesia. 91, 781–786 (2003).
115	G. M. S. Yip, Z. W. Chen, C. J. Edge, E. H. Smith, R. Dickinson, E. Hohenester, R. R. Townsend, K. Fuchs, W. Sieghart, A. S. Evers, N. P. Franks, A propofol binding site on mammalian GABA A receptors identified by photolabeling. Nature Chemical Biology. 9, 715–720 (2013).
116	H. C. Hemmings, M. H. Akabas, P. A. Goldstein, J. R. Trudell, B. A. Orser, N. L. Harrison, Emerging molecular mechanisms of general anesthetic action. Trends in Pharmacological Sciences. 26, 503–510 (2005).
117	A. T. Bademosi, J. Steeves, S. Karunanithi, O. H. Zalucki, R. S. Gormal, S. Liu, E. Lauwers, P. Verstreken, V. Anggono, F. A. Meunier, B. van Swinderen, Trapping of Syntaxin1a in Presynaptic Nanoclusters by a Clinically Relevant General Anesthetic. Cell Reports. 22, 427–440 (2018).
118	Y. Wang, T. Yu, C. Yuan, J. Yuan, Z. Luo, Y. Pan, Y. Zhang, Y. Zhang, B. Yu, Effects of propofol on the dopamine, metabolites and GABAA receptors in media prefrontal cortex in freely moving rats. American Journal of Translational Research. 8, 2301–2308 (2016).
119	J. Guo, K. Xu, J. Yin, H. Zhang, J. Yin, Y. Li, Dopamine transporter in the ventral tegmental area modulates recovery from propofol anesthesia in rats. Journal of Chemical Neuroanatomy. 121, 102083 (2022).
120	L. Naci, A. Haugg, A. MacDonald, M. Anello, E. Houldin, S. Naqshbandi, L. E. Gonzalez-Lara, M. Arango, C. Harle, R. Cusack, A. M. Owen, Functional diversity of brain networks supports consciousness and verbal intelligence. Scientific Reports. 8, 1–15 (2018).
121	P. Coppola, L. R. B. Spindler, A. I. Luppi, R. Adapa, L. Naci, J. Allanson, P. Finoia, G. B. Williams, J. D. Pickard, A. M. Owen, D. K. Menon, E. A. Stamatakis, Network dynamics scale with levels of awareness. NeuroImage. 254, 119128 (2022).
122	S. Kandeepan, J. Rudas, F. Gomez, B. Stojanoski, S. Valluri, A. M. Owen, L. Naci, E. S. Nichols, A. Soddu, Modeling an auditory stimulated brain under altered states of consciousness using the generalized ising model. NeuroImage. 223, 117367 (2020).
123	E. N. Brown, R. Lydic, N. D. Schiff, General Anesthesia, Sleep, and Coma. New England Journal of Medicine. 27, 2638–50 (2010).
124	J. Wu, N. Harata, N. Akaike, Potentiation by sevoflurane of the gamma-aminobutyric acid-induced chloride current in acutely dissociated CA1 pyramidal neurones from rat hippocampus. Br J Pharmacol. 119, 1013–1021 (1996).
125	K. Hirota, S. H. Roth, Sevoflurane modulates both GABAA and GABAB receptors in area CA1 of rat hippocampus. Br J Anaesth. 78, 60–65 (1997).
126	A. Jenkins, N. P. Franks, W. R. Lieb, Effects of temperature and volatile anesthetics on GABA(A) receptors. Anesthesiology. 90, 484–491 (1999).
127	K. Solt, E. I. Eger, D. E. Raines, Differential modulation of human N-methyl-D-aspartate receptors by structurally diverse general anesthetics. Anesth Analg. 102, 1407–1411 (2006).
128	M. W. Hollmann, H. T. Liu, C. W. Hoenemann, W. H. Liu, M. E. Durieux, Modulation of NMDA receptor function by ketamine and magnesium. Part II: interactions with volatile anesthetics. Anesth Analg. 92, 1182–1191 (2001).
129	M. Scheller, J. Bufler, H. Schneck, E. Kochs, C. Franke, Isoflurane and sevoflurane interact with the nicotinic acetylcholine receptor channels in micromolar concentrations. Anesthesiology. 86, 118–127 (1997).
130	M. T. Alkire, J. R. McReynolds, E. L. Hahn, A. N. Trivedi, Thalamic microinjection of nicotine reverses sevoflurane-induced loss of righting reflex in the rat. Anesthesiology. 107, 264–272 (2007).
131	B. J. A. Palanca, M. S. Avidan, G. A. Mashour, Human neural correlates of sevoflurane-induced unconsciousness. BJA: British Journal of Anaesthesia. 119, 573–582 (2017).
132	D. Golkowski, A. Ranft, T. Kiel, V. Riedl, P. Kohl, G. Rohrer, J. Pientka, S. Berger, C. Preibisch, C. Zimmer, G. A. Mashour, G. Schneider, E. F. Kochs, R. Ilg, D. Jordan, Coherence of BOLD signal and electrical activity in the human brain during deep sevoflurane anesthesia. Brain and Behavior. 7, 1–8 (2017).
133	D. Golkowski, S. K. Larroque, A. Vanhaudenhuyse, A. Plenevaux, M. Boly, C. Di Perri, A. Ranft, G. Schneider, S. Laureys, D. Jordan, V. Bonhomme, R. Ilg, Changes in Whole Brain Dynamics and Connectivity Patterns during Sevoflurane- and Propofol-induced Unconsciousness Identified by Functional Magnetic Resonance Imaging. Anesthesiology. 130, 898–911 (2019).
134	A. I. Luppi, D. Golkowski, A. Ranft, R. Ilg, D. Jordan, D. K. Menon, E. A. Stamatakis, Brain network integration dynamics are associated with loss and recovery of consciousness induced by sevoflurane. Human Brain Mapping. 42, 2802–2822 (2021).
135	U. Lee, S. Ku, G. Noh, S. Baek, B. Choi, G. A. Mashour, Disruption of frontal-parietal communication by ketamine, propofol, and sevoflurane. Anesthesiology. 118, 1264–75 (2013).
136	E. F. Domino, Taming the ketamine tiger. Anesthesiology. 113, 678–684 (2010).
137	G. A. Mashour, Top-down mechanisms of anesthetic-induced unconsciousness. Frontiers in Systems Neuroscience. 8 (2014), doi:10.3389/fnsys.2014.00115.
138	J. W. Olney, J. W. Newcomer, N. B. Farber, NMDA receptor hypofunction model of schizophrenia. Journal of Psychiatric Research. 33, 523–533 (1999).
139	L. Basso, L. Bönke, S. Aust, M. Gärtner, I. Heuser-Collier, C. Otte, K. Wingenfeld, M. Bajbouj, S. Grimm, Antidepressant and neurocognitive effects of serial ketamine administration versus ECT in depressed patients. Journal of psychiatric research. 123, 1–8 (2020).
140	J. L. Phillips, S. Norris, J. Talbot, T. Hatchard, A. Ortiz, M. Birmingham, O. Owoeye, L. A. Batten, P. Blier, Single and repeated ketamine infusions for reduction of suicidal ideation in treatment-resistant depression. Neuropsychopharmacology : official publication of the American College of Neuropsychopharmacology. 45, 606–612 (2020).
141	P. R. Corlett, G. D. Honey, P. C. Fletcher, Prediction error, ketamine and psychosis: An updated model. Journal of Psychopharmacology. 30, 1145–1155 (2016).
142	J. W. Moore, D. C. Turner, P. R. Corlett, F. S. Arana, H. L. Morgan, A. R. Absalom, R. Adapa, S. De Wit, J. C. Everitt, J. M. Gardner, J. S. Pigott, P. Haggard, P. C. Fletcher, Ketamine administration in healthy volunteers reproduces aberrant agency experiences associated with schizophrenia. Cognitive Neuropsychiatry. 16, 364–381 (2011).
143	E. Studerus, A. Gamma, F. X. Vollenweider, Psychometric evaluation of the altered states of consciousness rating scale (OAV). PLoS ONE. 5 (2010), doi:10.1371/journal.pone.0012412.
144	P. R. Corlett, G. D. Honey, M. R. F. Aitken, A. Dickinson, D. R. Shanks, A. R. Absalom, M. Lee, E. Pomarol-Clotet, G. K. Murray, P. J. McKenna, T. W. Robbins, E. T. Bullmore, P. C. Fletcher, Frontal responses during learning predict vulnerability to the psychotogenic effects of ketamine: Linking cognition, brain activity, and psychosis. Archives of General Psychiatry. 63, 611–621 (2006).
145	D. E. Nichols, Dark Classics in Chemical Neuroscience: Lysergic Acid Diethylamide (LSD). ACS Chemical Neuroscience. 9, 2331–2343 (2018).
146	D. Marona-Lewicka, D. M. Kurrasch-Orbaugh, J. R. Selken, M. G. Cumbay, J. G. Lisnicchia, D. E. Nichols, Re-evaluation of lisuride pharmacology: 5-hydroxytryptamine1A receptor-mediated behavioral effects overlap its other properties in rats. Psychopharmacology. 164, 93–107 (2002).
147	T. Passie, J. H. Halpern, D. O. Stichtenoth, H. M. Emrich, A. Hintzen, The pharmacology of lysergic acid diethylamide: A review. CNS Neuroscience and Therapeutics. 14, 295–314 (2008).
148	R. Kraehenmann, D. Pokorny, L. Vollenweider, K. H. Preller, T. Pokorny, E. Seifritz, F. X. Vollenweider, Dreamlike effects of LSD on waking imagery in humans depend on serotonin 2A receptor activation. Psychopharmacology, 1–16 (2017).
149	E. Tagliazucchi, L. Roseman, M. Kaelen, C. Orban, S. D. Muthukumaraswamy, K. Murphy, H. Laufs, R. Leech, J. McGonigle, N. Crossley, E. Bullmore, T. Williams, M. Bolstridge, A. Feilding, D. J. Nutt, R. Carhart-Harris, Increased Global Functional Connectivity Correlates with LSD-Induced Ego Dissolution. Current Biology. 26, 1043–1050 (2016).
150	R. Herzog, P. A. M. Mediano, F. E. Rosas, R. Carhart-Harris, Y. S. Perl, E. Tagliazucchi, R. Cofre, A mechanistic model of the neural entropy increase elicited by psychedelic drugs. Scientific Reports. 10, 17725 (2020).
151	F. X. Vollenweider, M. F. Vollenweider-Scherpenhuyzen, A. Bäbler, H. Vogel, D. Hell, Psilocybin induces schizophrenia-like psychosis in humans via a serotonin-2 agonist action. Neuroreport. 9, 3897–3902 (1998).
152	T. Passie, J. Seifert, U. Schneider, H. M. Emrich, The pharmacology of psilocybin. Addict Biol. 7, 357–364 (2002).
153	J. González-Maeso, N. V. Weisstaub, M. Zhou, P. Chan, L. Ivic, R. Ang, A. Lira, M. Bradley-Moore, Y. Ge, Q. Zhou, S. C. Sealfon, J. A. Gingrich, Hallucinogens recruit specific cortical 5-HT(2A) receptor-mediated signaling pathways to affect behavior. Neuron. 53, 439–452 (2007).
154	D. J. McKenna, D. B. Repke, L. Lo, S. J. Peroutka, Differential interactions of indolealkylamines with 5-hydroxytryptamine receptor subtypes. Neuropharmacology. 29, 193–198 (1990).
155	A. L. Halberstadt, L. Koedood, S. B. Powell, M. A. Geyer, Differential contributions of serotonin receptors to the behavioral effects of indoleamine hallucinogens in mice. J Psychopharmacol. 25, 1548–1561 (2011).
156	S. A. Barker, N, N-Dimethyltryptamine (DMT), an Endogenous Hallucinogen: Past, Present, and Future Research to Determine Its Role and Function. Frontiers in Neuroscience. 12, 1–17 (2018).
157	D. W. Lawrence, R. Carhart-Harris, R. Griffiths, C. Timmermann, Phenomenology and content of the inhaled N, N-dimethyltryptamine (N, N-DMT) experience. Scientific reports. 12, 8562 (2022).
158	S. T. Christian, R. Harrison, E. Quayle, J. Pagel, J. Monti, The in vitro identification of dimethyltryptamine (DMT) in mammalian brain and its characterization as a possible endogenous neuroregulatory agent. Biochemical Medicine. 18, 164–183 (1977).
159	J. R. Smythies, R. D. Morin, G. B. Brown, Identification of dimethyltryptamine and O-methylbufotenin in human cerebrospinal fluid by combined gas chromatography/mass spectrometry. Biol Psychiatry. 14, 549–556 (1979).
160	R. J. Strassman, Human psychopharmacology of N,N-dimethyltryptamine. Behavioural Brain Research. 73, 121–124 (1995).
161	R. J. Strassman, C. R. Qualls, E. H. Uhlenhuth, R. Kellner, Dose-Response Study of N,N-Dimethyltryptamine in Humans: II. Subjective Effects and Preliminary Results of a New Rating Scale. Archives of General Psychiatry. 51, 98–108 (1994).
162	A. Alamia, C. Timmermann, R. Vanrullen, R. L. Carhart-Harris, DMT alters cortical travelling waves. eLife. 9, 1–16 (2020).
163	C. Timmermann, L. Roseman, M. Schartner, R. Milliere, L. T. J. Williams, D. Erritzoe, S. Muthukumaraswamy, M. Ashton, A. Bendrioua, O. Kaur, S. Turton, M. M. Nour, C. M. Day, R. Leech, D. J. Nutt, R. L. Carhart-Harris, Neural correlates of the DMT experience assessed with multivariate EEG. Sci Rep. 9, 16324 (2019).
164	J. C. Callaway, D. J. McKenna, C. S. Grob, G. S. Brito, L. P. Raymon, R. E. Poland, E. N. Andrade, E. O. Andrade, D. C. Mash, Pharmacokinetics of Hoasca alkaloids in healthy humans. J Ethnopharmacol. 65, 243–256 (1999).
165	D. Fontanilla, M. Johannessen, A. R. Hajipour, N. V. Cozzi, M. B. Jackson, A. E. Ruoho, The hallucinogen N,N-dimethyltryptamine (DMT) is an endogenous sigma-1 receptor regulator. Science. 323, 934–937 (2009).
166	P. A. Pierce, S. J. Peroutka, Hallucinogenic drug interactions with neurotransmitter receptor binding sites in human cortex. Psychopharmacology (Berl). 97, 118–122 (1989).
167	T. S. Ray, Psychedelics and the Human Receptorome. PLoS One. 5, e9019 (2010).
168	D. J. McKenna, G. H. Towers, F. Abbott, Monoamine oxidase inhibitors in South American hallucinogenic plants: tryptamine and beta-carboline constituents of ayahuasca. J Ethnopharmacol. 10, 195–223 (1984).
169	N. S. Buckholtz, W. O. Boggan, Monoamine oxidase inhibition in brain and liver produced by β-carbolines: structure-activity relationships and substrate specificity. Biochemical Pharmacology. 26, 1991–1996 (1977).
170	D. Mckenna, J. Riba, D. Mckenna, J. Riba, New World Tryptamine Hallucinogens and the Neuroscience of Ayahuasca. Curr Topics Behav Neurosci. 36, 283–311 (2016).
171	M. Valle, A. E. Maqueda, M. Rabella, A. Rodríguez-Pujadas, R. M. Antonijoan, S. Romero, J. F. Alonso, M. À. Mañanas, S. Barker, P. Friedlander, A. Feilding, J. Riba, Inhibition of alpha oscillations through serotonin-2A receptor activation underlies the visual effects of ayahuasca in humans. European Neuropsychopharmacology. 26, 1161–1175 (2016).
172	A. Viol, F. Palhano-Fontes, H. Onias, D. B. de Araujo, P. Hövel, G. M. Viswanathan, Characterizing complex networks using entropy-degree diagrams: Unveiling changes in functional brain connectivity induced by Ayahuasca. Entropy. 21 (2019), doi:10.3390/e21020128.
173	J. H. P. van Wel, K. P. C. Kuypers, E. L. Theunissen, W. M. Bosker, K. Bakker, J. G. Ramaekers, Effects of acute MDMA intoxication on mood and impulsivity: role of the 5-HT2 and 5-HT1 receptors. PLoS One. 7, e40187 (2012).
174	M. E. Liechti, F. X. Vollenweider, Which neuroreceptors mediate the subjective effects of MDMA in humans? A summary of mechanistic studies. Human Psychopharmacology. 16, 589–598 (2001).
175	Y. Schmid, P. Gasser, P. Oehen, M. E. Liechti, Acute subjective effects in LSD- and MDMA-assisted psychotherapy. Journal of Psychopharmacology. 35 (2020), doi:10.1177/0269881120959604.
176	I. C. Walpola, T. Nest, L. Roseman, D. Erritzoe, A. Feilding, D. J. Nutt, R. L. Carhart-Harris, Altered Insula Connectivity under MDMA. Neuropsychopharmacology. 4235, 2152–2162 (2017).
177	M. J. Minzenberg, C. S. Carter, Modafinil: a review of neurochemical actions and effects on cognition. Neuropsychopharmacology. 33, 1477–1502 (2008).
178	M. J. Minzenberg, A. J. Watrous, J. H. Yoon, S. Ursu, C. S. Carter, Modafinil shifts human locus coeruleus to low-tonic, high-phasic activity during functional MRI. Science. 322, 1700–1702 (2008).
179	M. Kahbazi, A. Ghoreishi, F. Rahiminejad, M.-R. Mohammadi, A. Kamalipour, S. Akhondzadeh, A randomized, double-blind and placebo-controlled trial of modafinil in children and adolescents with attention deficit and hyperactivity disorder. Psychiatry Res. 168, 234–237 (2009).
180	D. G. Ghahremani, G. Tabibnia, J. Monterosso, G. Hellemann, R. A. Poldrack, E. D. London, Effect of Modafinil on Learning and Task-Related Brain Activity in Methamphetamine-Dependent and Healthy Individuals. Neuropsychopharmacology. 36, 950–959 (2011).
181	T. Ishizuka, T. Murotani, A. Yamatodani, Modanifil activates the histaminergic system through the orexinergic neurons. Neurosci Lett. 483, 193–196 (2010).
182	N. D. Volkow, J. S. Fowler, J. Logan, D. Alexoff, W. Zhu, F. Telang, G.-J. Wang, M. Jayne, J. M. Hooker, C. Wong, B. Hubbard, P. Carter, D. Warner, P. King, C. Shea, Y. Xu, L. Muench, K. Apelskog-Torres, Effects of Modafinil on Dopamine and Dopamine Transporters in the Male Human Brain: Clinical Implications. JAMA. 301, 1148–1154 (2009).
183	J. T. Gass, M. Foster Olive, Glutamatergic substrates of drug addiction and alcoholism. Biochem Pharmacol. 75, 218–265 (2008).
184	J. P. Wisor, S. Nishino, I. Sora, G. H. Uhl, E. Mignot, D. M. Edgar, Dopaminergic role in stimulant-induced wakefulness. J Neurosci. 21, 1787–1794 (2001).
185	B. K. Madras, Z. Xie, Z. Lin, A. Jassen, H. Panas, L. Lynch, R. Johnson, E. Livni, T. J. Spencer, A. A. Bonab, G. M. Miller, A. J. Fischman, Modafinil Occupies Dopamine and Norepinephrine Transporters in Vivo and Modulates the Transporters and Trace Amine Activity in Vitro. J Pharmacol Exp Ther. 319, 561–569 (2006).
186	N. Cera, A. Tartaro, S. L. Sensi, C. Jan Stam, Modafinil Alters Intrinsic Functional Connectivity of the Right Posterior Insula: A Pharmacological Resting State fMRI Study. PLOS ONE (2014), doi:10.1371/journal.pone.0107145.
187	O. J. Storebø, N. Pedersen, E. Ramstad, M. L. Kielsholm, S. S. Nielsen, H. B. Krogh, C. R. Moreira‐Maia, F. L. Magnusson, M. Holmskov, T. Gerner, M. Skoog, S. Rosendal, C. Groth, D. Gillies, K. Buch Rasmussen, D. Gauci, M. Zwi, R. Kirubakaran, S. J. Håkonsen, L. Aagaard, E. Simonsen, C. Gluud, Methylphenidate for attention deficit hyperactivity disorder (ADHD) in children and adolescents – assess…
188	J. Hannestad, J.-D. Gallezot, B. Planeta-Wilson, S.-F. Lin, W. A. Williams, C. H. van Dyck, R. T. Malison, R. E. Carson, Y.-S. Ding, Clinically relevant doses of methylphenidate significantly occupy norepinephrine transporters in humans in vivo. Biol Psychiatry. 68, 854–860 (2010).
189	H. L. Rowley, R. S. Kulkarni, J. Gosden, R. J. Brammer, D. Hackett, D. J. Heal, Differences in the neurochemical and behavioural profiles of lisdexamfetamine methylphenidate and modafinil revealed by simultaneous dual-probe microdialysis and locomotor activity measurements in freely-moving rats. J Psychopharmacol. 28, 254–269 (2014).
190	K. Koda, Y. Ago, Y. Cong, Y. Kita, K. Takuma, T. Matsuda, Effects of acute and chronic administration of atomoxetine and methylphenidate on extracellular levels of noradrenaline, dopamine and serotonin in the prefrontal cortex and striatum of mice. J Neurochem. 114, 259–270 (2010).
191	R. L. Williard, L. D. Middaugh, H.-J. B. Zhu, K. S. Patrick, Methylphenidate and its ethanol transesterification metabolite ethylphenidate: brain disposition, monoamine transporters and motor activity. Behav Pharmacol. 18, 39–51 (2007).
192	J. S. Markowitz, C. L. DeVane, L. K. Pestreich, K. S. Patrick, R. Muniz, A comprehensive in vitro screening of d-, l-, and dl-threo-methylphenidate: an exploratory study. J Child Adolesc Psychopharmacol. 16, 687–698 (2006).
193	N. D. Volkow, J. S. Fowler, G. Wang, Y. Ding, S. J. Gatley, Mechanism of action of methylphenidate: insights from PET imaging studies. J Atten Disord. 6 Suppl 1, S31-43 (2002).
194	N. D. Volkow, G. J. Wang, J. S. Fowler, S. J. Gatley, J. Logan, Y. S. Ding, R. Hitzemann, N. Pappas, Dopamine transporter occupancies in the human brain induced by therapeutic doses of oral methylphenidate. Am J Psychiatry. 155, 1325–1331 (1998).
195	S. Whitfield-Gabrieli, A. Nieto-Castanon, Conn: A Functional Connectivity Toolbox for Correlated and Anticorrelated Brain Networks. Brain Connectivity. 2, 125–141 (2012).
196	F. Müller, F. Holze, P. Dolder, L. Ley, P. Vizeli, A. Soltermann, M. E. Liechti, S. Borgwardt, MDMA-induced changes in within-network connectivity contradict the specificity of these alterations for the effects of serotonergic hallucinogens. Neuropsychopharmacology. 46, 545–553 (2021).
197	J. D. Power, K. A. Barnes, A. Z. Snyder, B. L. Schlaggar, S. E. Petersen, Spurious but systematic correlations in functional connectivity MRI networks arise from subject motion. NeuroImage. 59, 2142–2154 (2012).
198	Behzadi Y, Restom K, Liau J, Liu TT, A component based noise correction method (CompCor) for BOLD and perfusion based fMRI. NeuroImage. 37, 90–101 (2007).
199	M. Andellini, V. Cannatà, S. Gazzellini, B. Bernardi, A. Napolitano, Test-retest reliability of graph metrics of resting state MRI functional brain networks: A review. Journal of Neuroscience Methods. 253, 183–192 (2015).
200	D. M. Lydon-Staley, R. Ciric, T. D. Satterthwaite, D. S. Bassett, Evaluation of confound regression strategies for the mitigation of micromovement artifact in studies of dynamic resting-state functional connectivity and multilayer network modularity. Network Neuroscience. 3, 427–454 (2019).
201	J. D. Power, A. Mitra, T. O. Laumann, A. Z. Snyder, B. L. Schlaggar, S. E. Petersen, Methods to detect, characterize, and remove motion artifact in resting state fMRI. NeuroImage. 84, 320–341 (2014).
202	K. Murphy, M. D. Fox, Towards a consensus regarding global signal regression for resting state functional connectivity MRI. NeuroImage. 154, 169–173 (2017).
203	S. Tanabe, Z. Huang, J. Zhang, Y. Chen, S. Fogel, J. Doyon, J. Wu, J. Xu, J. Zhang, P. Qin, X. Wu, Y. Mao, G. A. Mashour, A. G. Hudetz, G. Northoff, Altered Global Brain Signal during Physiologic, Pharmacologic, and Pathologic States of Unconsciousness in Humans and Rats. Anesthesiology, 1392–1406 (2020).
204	S. Kaller, M. Rullmann, M. Patt, G. Becker, J. Luthardt, J. Girbardt, P. Meyer, P. Werner, H. Barthel, A. McLeod, T. Fritz, S. Hesse, O. Sabri, Test–retest measurements of dopamine D1-type receptors using simultaneous PET/MRI imaging. European Journal of Nuclear Medicine and Molecular Imaging. 44 (2017), doi:10.1007/s00259-017-3645-0.	Dopamine D1 receptor PET map
205	C. M. Sandiego, J.-D. Gallezot, K. Lim, J. Ropchan, S. Lin, H. Gao, E. D. Morris, K. P. Cosgrove, Reference region modeling approaches for amphetamine challenge studies with [11C]FLB 457 and PET. J Cereb Blood Flow Metab. 35, 623–629 (2015).	Dopamine D2 receptor PET map
206	M. Slifstein, E. van de Giessen, J. Van Snellenberg, J. L. Thompson, R. Narendran, R. Gil, E. Hackett, R. Girgis, N. Ojeil, H. Moore, D. D’Souza, R. T. Malison, Y. Huang, K. Lim, N. Nabulsi, R. E. Carson, J. A. Lieberman, A. Abi-Dargham, Deficits in prefrontal cortical and extrastriatal dopamine release in schizophrenia: a positron emission tomographic functional magnetic resonance imaging study.…
207	C. T. Smith, J. L. Crawford, L. C. Dang, K. L. Seaman, M. D. San Juan, A. Vijay, D. T. Katz, D. Matuskey, R. L. Cowan, E. D. Morris, D. H. Zald, G. R. Samanez-Larkin, Partial-volume correction increases estimated dopamine D2-like receptor binding potential and reduces adult age differences. J Cereb Blood Flow Metab. 39, 822–833 (2019).
208	Y. Zakiniaeiz, A. T. Hillmer, D. Matuskey, N. Nabulsi, J. Ropchan, C. M. Mazure, M. R. Picciotto, Y. Huang, S. A. McKee, E. D. Morris, K. P. Cosgrove, Sex differences in amphetamine-induced dopamine release in the dorsolateral prefrontal cortex of tobacco smokers. Neuropsychopharmacology. 44, 2205–2211 (2019).
209	J. Dukart, Š. Holiga, C. Chatham, P. Hawkins, A. Forsyth, R. McMillan, J. Myers, A. R. Lingford-Hughes, D. J. Nutt, E. Merlo-Pich, C. Risterucci, L. Boak, D. Umbricht, S. Schobel, T. Liu, M. A. Mehta, F. O. Zelaya, S. C. Williams, G. Brown, M. Paulus, G. D. Honey, S. Muthukumaraswamy, J. Hipp, A. Bertolino, F. Sambataro, Cerebral blood flow predicts differential neurotransmitter activity. Sci Rep…	Dopamine transporter PET map
210	E. Sanchez-Rangel, J.-D. Gallezot, C. W. Yeckel, W. Lam, R. Belfort-DeAguiar, M.-K. Chen, R. E. Carson, R. Sherwin, J. J. Hwang, Norepinephrine transporter availability in brown fat is reduced in obesity: a human PET study with [11C] MRB. Int J Obes. 44, 964–967 (2020).	Noradrenaline transporter PET map
211	Y.-S. Ding, T. Singhal, B. Planeta-Wilson, J.-D. Gallezot, N. Nabulsi, D. Labaree, J. Ropchan, S. Henry, W. Williams, R. E. Carson, A. Neumeister, R. T. Malison, PET imaging of the effects of age and cocaine on the norepinephrine transporter in the human brain using (S,S)-[(11)C]O-methylreboxetine and HRRT. Synapse. 64, 30–38 (2010).
212	R. Belfort-DeAguiar, J.-D. Gallezot, J. J. Hwang, A. Elshafie, C. W. Yeckel, O. Chan, R. E. Carson, Y.-S. Ding, R. S. Sherwin, Noradrenergic Activity in the Human Brain: A Mechanism Supporting the Defense Against Hypoglycemia. The Journal of Clinical Endocrinology & Metabolism. 103, 2244–2252 (2018).
213	C. R. Li, M. N. Potenza, D. E. Lee, B. Planeta, J.-D. Gallezot, D. Labaree, S. Henry, N. Nabulsi, R. Sinha, Y.-S. Ding, R. E. Carson, A. Neumeister, Decreased norepinephrine transporter availability in obesity: Positron Emission Tomography imaging with (S,S)-[(11)C]O-methylreboxetine. Neuroimage. 86, 306–310 (2014).
214	M. Savli, A. Bauer, M. Mitterhauser, Y.-S. Ding, A. Hahn, T. Kroll, A. Neumeister, D. Haeusler, J. Ungersboeck, S. Henry, S. A. Isfahani, F. Rattay, W. Wadsak, S. Kasper, R. Lanzenberger, Normative database of the serotonergic system in healthy subjects using multi-tracer PET. NeuroImage. 63, 447–459 (2012).	Serotonin HT1A receptor PET map
215	J.-D. Gallezot, N. Nabulsi, A. Neumeister, B. Planeta-Wilson, W. A. Williams, T. Singhal, S. Kim, R. P. Maguire, T. McCarthy, J. J. Frost, Y. Huang, Y.-S. Ding, R. E. Carson, Kinetic modeling of the serotonin 5-HT(1B) receptor radioligand [(11)C]P943 in humans. J Cereb Blood Flow Metab. 30, 196–210 (2010).	Serotonin HT1B receptor PET map
216	D. Matuskey, Z. Bhagwagar, B. Planeta, B. Pittman, J.-D. Gallezot, J. Chen, J. Wanyiri, S. Najafzadeh, J. Ropchan, P. Geha, Y. Huang, M. N. Potenza, A. Neumeister, R. E. Carson, R. T. Malison, Reductions in brain 5-HT1B receptor availability in primarily cocaine-dependent humans. Biol Psychiatry. 76, 816–822 (2014).
217	J. W. Murrough, C. Czermak, S. Henry, N. Nabulsi, J.-D. Gallezot, R. Gueorguieva, B. Planeta-Wilson, J. H. Krystal, J. F. Neumaier, Y. Huang, Y.-S. Ding, R. E. Carson, A. Neumeister, The effect of early trauma exposure on serotonin type 1B receptor expression revealed by reduced selective radioligand binding. Arch Gen Psychiatry. 68, 892–900 (2011).
218	C. Pittenger, T. G. Adams, J.-D. Gallezot, M. J. Crowley, N. Nabulsi, null James Ropchan, H. Gao, S. A. Kichuk, R. Simpson, E. Billingslea, J. Hannestad, M. Bloch, L. Mayes, Z. Bhagwagar, R. E. Carson, OCD is associated with an altered association between sensorimotor gating and cortical and subcortical 5-HT1b receptor binding. J Affect Disord. 196, 87–96 (2016).
219	A. Saricicek, J. Chen, B. Planeta, B. Ruf, K. Subramanyam, K. Maloney, D. Matuskey, D. Labaree, L. Deserno, A. Neumeister, J. H. Krystal, J.-D. Gallezot, Y. Huang, R. E. Carson, Z. Bhagwagar, Test-retest reliability of the novel 5-HT1B receptor PET radioligand [11C]P943. Eur J Nucl Med Mol Imaging. 42, 468–477 (2015).
220	V. Beliveau, M. Ganz, L. Feng, B. Ozenne, L. Højgaard, P. M. Fisher, C. Svarer, D. N. Greve, G. M. Knudsen, A High-Resolution In Vivo Atlas of the Human Brain’s Serotonin System. The Journal of Neuroscience. 37, 120 (2017).	Serotonin transporter and 5HT2A and 5HT4 PET maps
221	R. Radhakrishnan, D. Matuskey, N. Nabulsi, E. Gaiser, J.-D. Gallezot, S. Henry, B. Planeta, S.-F. Lin, J. Ropchan, Y. Huang, R. E. Carson, D. C. D’Souza, In vivo 5-HT6 and 5-HT2A receptor availability in antipsychotic treated schizophrenia patients vs. unmedicated healthy humans measured with [11C]GSK215083 PET. Psychiatry Res Neuroimaging. 295, 111007 (2020).	Serotonin HT6 receptor PET map
222	R. Radhakrishnan, N. Nabulsi, E. Gaiser, J.-D. Gallezot, S. Henry, B. Planeta, S. Lin, J. Ropchan, W. Williams, E. Morris, D. C. D’Souza, Y. Huang, R. E. Carson, D. Matuskey, Age-Related Change in 5-HT6 Receptor Availability in Healthy Male Volunteers Measured with 11C-GSK215083 PET. J Nucl Med. 59, 1445–1450 (2018).
223	A. T. Hillmer, I. Esterlis, J. D. Gallezot, F. Bois, M. Q. Zheng, N. Nabulsi, S. F. Lin, R. L. Papke, Y. Huang, O. Sabri, R. E. Carson, K. P. Cosgrove, Imaging of cerebral α4β2* nicotinic acetylcholine receptors with (-)-[(18)F]Flubatine PET: Implementation of bolus plus constant infusion and sensitivity to acetylcholine in human brain. Neuroimage. 141, 71–80 (2016).	Acetylcholine α4β2 receptor PET map
224	S. R. Baldassarri, A. T. Hillmer, J. M. Anderson, P. Jatlow, N. Nabulsi, D. Labaree, K. P. Cosgrove, S. S. O’Malley, T. Eissenberg, S. Krishnan-Sarin, I. Esterlis, Use of Electronic Cigarettes Leads to Significant Beta2-Nicotinic Acetylcholine Receptor Occupancy: Evidence From a PET Imaging Study. Nicotine Tob Res. 20, 425–433 (2018).
225	M. Naganawa, N. Nabulsi, S. Henry, D. Matuskey, S.-F. Lin, L. Slieker, A. J. Schwarz, N. Kant, C. Jesudason, K. Ruley, A. Navarro, H. Gao, J. Ropchan, D. Labaree, R. E. Carson, Y. Huang, First-in-Human Assessment of 11C-LSN3172176, an M1 Muscarinic Acetylcholine Receptor PET Radiotracer. J Nucl Med. 62, 553–560 (2021).	Acetylcholine M1 receptor PET map
226	M.-A. Bedard, M. Aghourian, C. Legault-Denis, R. B. Postuma, J.-P. Soucy, J.-F. Gagnon, A. Pelletier, J. Montplaisir, Brain cholinergic alterations in idiopathic REM sleep behaviour disorder: a PET imaging study with 18F-FEOBV. Sleep Med. 58, 35–41 (2019).	Vesicular acetylcholine transporter PET map
227	M. Aghourian, C. Legault-Denis, J.-P. Soucy, P. Rosa-Neto, S. Gauthier, A. Kostikov, P. Gravel, M.-A. Bédard, Quantification of brain cholinergic denervation in Alzheimer’s disease using PET imaging with [18F]-FEOBV. Mol Psychiatry. 22, 1531–1538 (2017).
228	K. Smart, S. M. L. Cox, S. G. Scala, M. Tippler, N. Jaworska, M. Boivin, J. R. Séguin, C. Benkelfat, M. Leyton, Sex differences in [11C]ABP688 binding: a positron emission tomography study of mGlu5 receptors. Eur J Nucl Med Mol Imaging. 46, 1179–1183 (2019).	Glutamate mGluR5 receptor PET map
229	J. M. DuBois, O. G. Rousset, J. Rowley, M. Porras-Betancourt, A. J. Reader, A. Labbe, G. Massarweh, J.-P. Soucy, P. Rosa-Neto, E. Kobayashi, Characterization of age/sex and the regional distribution of mGluR5 availability in the healthy human brain measured by high-resolution [(11)C]ABP688 PET. Eur J Nucl Med Mol Imaging. 43, 152–162 (2016).
230	M. Galovic, A. Al-Diwani, U. Vivekananda, F. Torrealdea, K. Erlandsson, T. D. Fryer, Y. T. Hong, B. A. Thomas, C. J. McGinnity, E. Edmond, K. Sander, E. Årstad, I. Jelcic, F. I. Aigbirhio, A. M. Groves, K. Thielemans, B. Hutton, A. Hammers, J. S. Duncan, J. P. Coles, A. Barnes, C. J. Stagg, M. C. Walker, S. R. Irani, M. J. Koepp, for the N. Investigators, In vivo NMDA receptor function in people …	NMDA receptor PET map
231	M. Galovic, K. Erlandsson, T. D. Fryer, Y. T. Hong, R. Manavaki, H. Sari, S. Chetcuti, B. A. Thomas, M. Fisher, S. Sephton, R. Canales, J. J. Russell, K. Sander, E. Årstad, F. I. Aigbirhio, A. M. Groves, J. S. Duncan, K. Thielemans, B. F. Hutton, J. P. Coles, M. J. Koepp, NEST investigators, Validation of a combined image derived input function and venous sampling approach for the quantification …
232	M. Nørgaard, V. Beliveau, M. Ganz, C. Svarer, L. Pinborg, S. Keller, P. Jensen, D. Greve, G. Knudsen, A High-Resolution In Vivo Atlas of the Human Brain’s Benzodiazepine Binding Site of GABA A Receptors. NeuroImage. 232, 117878 (2021).	GABA-A receptor PET map
233	J.-D. Gallezot, B. Planeta, N. Nabulsi, D. Palumbo, X. Li, J. Liu, C. Rowinski, K. Chidsey, D. Labaree, J. Ropchan, S.-F. Lin, A. Sawant-Basak, T. J. McCarthy, A. W. Schmidt, Y. Huang, R. E. Carson, Determination of receptor occupancy in the presence of mass dose: [11C]GSK189254 PET imaging of histamine H3 receptor occupancy by PF-03654746. J Cereb Blood Flow Metab. 37, 1095–1107 (2017).	Histamine H3 receptor PET map
234	D. C. D’Souza, J. A. Cortes-Briones, M. Ranganathan, H. Thurnauer, G. Creatura, T. Surti, B. Planeta, A. Neumeister, B. Pittman, M. Normandin, M. Kapinos, J. Ropchan, Y. Huang, R. E. Carson, P. D. Skosnik, Rapid Changes in CB1 Receptor Availability in Cannabis Dependent Males after Abstinence from Cannabis. Biol Psychiatry Cogn Neurosci Neuroimaging. 1, 60–67 (2016).	Cannabinoid CB1 receptor PET map
235	A. Neumeister, M. D. Normandin, J. W. Murrough, S. Henry, C. R. Bailey, D. A. Luckenbaugh, K. Tuit, M.-Q. Zheng, I. R. Galatzer-Levy, R. Sinha, R. E. Carson, M. N. Potenza, Y. Huang, Positron emission tomography shows elevated cannabinoid CB1 receptor binding in men with alcohol dependence. Alcohol Clin Exp Res. 36, 2104–2109 (2012).
236	M. D. Normandin, M.-Q. Zheng, K.-S. Lin, N. S. Mason, S.-F. Lin, J. Ropchan, D. Labaree, S. Henry, W. A. Williams, R. E. Carson, A. Neumeister, Y. Huang, Imaging the cannabinoid CB1 receptor in humans with [11C]OMAR: assessment of kinetic analysis methods, test-retest reproducibility, and gender differences. J Cereb Blood Flow Metab. 35, 1313–1322 (2015).
237	M. Ranganathan, J. Cortes-Briones, R. Radhakrishnan, H. Thurnauer, B. Planeta, P. Skosnik, H. Gao, D. Labaree, A. Neumeister, B. Pittman, T. Surti, Y. Huang, R. E. Carson, D. C. D’Souza, Reduced Brain Cannabinoid Receptor Availability in Schizophrenia. Biol Psychiatry. 79, 997–1005 (2016).
238	T. Kantonen, T. Karjalainen, J. Isojärvi, P. Nuutila, J. Tuisku, J. Rinne, J. Hietala, V. Kaasinen, K. Kalliokoski, H. Scheinin, J. Hirvonen, A. Vehtari, L. Nummenmaa, Interindividual variability and lateralization of μ-opioid receptors in the human brain. NeuroImage. 217, 116922 (2020).	Mu opioid receptor PET map
239	D. Sun, C. R. K. Ching, A. Lin, J. K. Forsyth, L. Kushan, A. Vajdi, M. Jalbrzikowski, L. Hansen, J. E. Villalon-Reina, X. Qu, R. K. Jonas, T. van Amelsvoort, G. Bakker, W. R. Kates, K. M. Antshel, W. Fremont, L. E. Campbell, K. L. McCabe, E. Daly, M. Gudbrandsen, C. M. Murphy, D. Murphy, M. Craig, J. Vorstman, A. Fiksinski, S. Koops, K. Ruparel, D. R. Roalf, R. E. Gur, J. E. Schmitt, T. J. Simon,…	22q11.2 deletion syndrome
240	M. Hoogman, R. Muetzel, J. P. Guimaraes, E. Shumskaya, M. Mennes, M. P. Zwiers, N. Jahanshad, G. Sudre, T. Wolfers, E. A. Earl, J. C. Soliva Vila, Y. Vives-Gilabert, S. Khadka, S. E. Novotny, C. A. Hartman, D. J. Heslenfeld, L. J. S. Schweren, S. Ambrosino, B. Oranje, P. de Zeeuw, T. M. Chaim-Avancini, P. G. P. Rosa, M. V. Zanetti, C. B. Malpas, G. Kohls, G. G. von Polier, J. Seitz, J. Biederman,…	attention-deficit/hyperactivity disorder
241	D. van Rooij, E. Anagnostou, C. Arango, G. Auzias, M. Behrmann, G. F. Busatto, S. Calderoni, E. Daly, C. Deruelle, A. Di Martino, I. Dinstein, F. L. S. Duran, S. Durston, C. Ecker, D. Fair, J. Fedor, J. Fitzgerald, C. M. Freitag, L. Gallagher, I. Gori, S. Haar, L. Hoekstra, N. Jahanshad, M. Jalbrzikowski, J. Janssen, J. Lerch, B. Luna, M. M. Martinho, J. McGrath, F. Muratori, C. M. Murphy, D. G. …	autism spectrum disorder
242	C. D. Whelan, A. Altmann, J. A. Botía, N. Jahanshad, D. P. Hibar, J. Absil, S. Alhusaini, M. K. M. Alvim, P. Auvinen, E. Bartolini, F. P. G. Bergo, T. Bernardes, K. Blackmon, B. Braga, M. E. Caligiuri, A. Calvo, S. J. Carr, J. Chen, S. Chen, A. Cherubini, P. David, M. Domin, S. Foley, W. França, G. Haaker, D. Isaev, S. S. Keller, R. Kotikalapudi, M. A. Kowalczyk, R. Kuzniecky, S. Langner, M. Leng…	idiopathic generalized epilepsy and right and left temporal lobe epilepsy
243	L. Schmaal, D. P. Hibar, P. G. Sämann, G. B. Hall, B. T. Baune, N. Jahanshad, J. W. Cheung, T. G. M. van Erp, D. Bos, M. A. Ikram, M. W. Vernooij, W. J. Niessen, H. Tiemeier, A. Hofman, K. Wittfeld, H. J. Grabe, D. Janowitz, R. Bülow, M. Selonke, H. Völzke, D. Grotegerd, U. Dannlowski, V. Arolt, N. Opel, W. Heindel, H. Kugel, D. Hoehn, M. Czisch, B. Couvy-Duchesne, M. E. Rentería, L. T. Strike, M…	depression
244	P. S. W. Boedhoe, L. Schmaal, Y. Abe, P. Alonso, S. H. Ameis, A. Anticevic, P. D. Arnold, M. C. Batistuzzo, F. Benedetti, J. C. Beucke, I. Bollettini, A. Bose, S. Brem, A. Calvo, R. Calvo, Y. Cheng, K. I. K. Cho, V. Ciullo, S. Dallaspezia, D. Denys, J. D. Feusner, K. D. Fitzgerald, J.-P. Fouche, E. A. Fridgeirsson, P. Gruner, G. L. Hanna, D. P. Hibar, M. Q. Hoexter, H. Hu, C. Huyser, N. Jahanshad…	obsessive-compulsive disorder
245	T. G. M. van Erp, E. Walton, D. P. Hibar, L. Schmaal, W. Jiang, D. C. Glahn, G. D. Pearlson, N. Yao, M. Fukunaga, R. Hashimoto, N. Okada, H. Yamamori, J. R. Bustillo, V. P. Clark, I. Agartz, B. A. Mueller, W. Cahn, S. M. C. de Zwarte, H. E. Hulshoff Pol, R. S. Kahn, R. A. Ophoff, N. E. M. van Haren, O. A. Andreassen, A. M. Dale, N. T. Doan, T. P. Gurholt, C. B. Hartberg, U. K. Haukvik, K. N. Jørg…	schizophrenia
246	D. P. Hibar, L. T. Westlye, N. T. Doan, N. Jahanshad, J. W. Cheung, C. R. K. Ching, A. Versace, A. C. Bilderbeck, A. Uhlmann, B. Mwangi, B. Krämer, B. Overs, C. B. Hartberg, C. Abé, D. Dima, D. Grotegerd, E. Sprooten, E. Bøen, E. Jimenez, F. M. Howells, G. Delvecchio, H. Temmingh, J. Starke, J. R. C. Almeida, J. M. Goikolea, J. Houenou, L. M. Beard, L. Rauer, L. Abramovic, M. Bonnin, M. F. Ponted…	bipolar disorder
247	M. A. Laansma, J. K. Bright, S. Al-Bachari, T. J. Anderson, T. Ard, F. Assogna, K. A. Baquero, H. W. Berendse, J. Blair, F. Cendes, J. C. Dalrymple-Alford, R. M. A. de Bie, I. Debove, M. F. Dirkx, J. Druzgal, H. C. A. Emsley, G. Garraux, R. P. Guimarães, B. A. Gutman, R. C. Helmich, J. C. Klein, C. E. Mackay, C. T. McMillan, T. R. Melzer, L. M. Parkes, F. Piras, T. L. Pitcher, K. L. Poston, M. Ra…	Parkinson's disease
